# Supplementary material for: Predicting severe maternal outcomes in a network of sentinel sites in Latin‐American countries
Source: Int J Gynaecol Obstet. 2022 Sep 24;160(3):939–46. doi: 10.1002/ijgo.14436 (PMC10087448; doi:10.1002/ijgo.14436)
Supplement: Supplementary file 1 — Table S1 [file IJGO-160-939-s001.xlsx]

## Sheet: Hoja1
Table S1. Univariate analysis (with data imputation) of Potentially life-threatening conditions for severe maternal outcome
Potentially life-threatening conditions	Total population	No Severe Maternal Outcome (33,684)		Near Miss (199)		Maternal Death (17)		Severe Maternal Outcome LR
	33.901	N	%	N	%	N	%	LR+	LR-
Neurologic Disorders
Altered state of consciousness	12	3	25	4	33.3333	5	41.6667	465.1	0.95
Seizures	63	48	76.1905	9	14.2857	6	9.52381	48.8	0.93
Hipertensive Disorders
Eclampsia	106	82	77.3585	19	17.9245	5	4.71698	45.5	0.89
HELLP syndrome	265	199	75.0943	63	23.7736	3	1.13208	51.7	0.69
Severe preeclampsia	1508	1426	94.5623	76	5.03979	6	0.397878	8.8	0.64
Hemorrhages
Placental abruption	119	106	89.0756	11	9.2437	2	1.68067	19	0.94
Ectopic pregnancy	6	4	66.6667	1	16.6667	1	16.6667	76.8	0.99
Lacerations	94	80	85.1064	14	14.8936	0	0	27.1	0.93
Trophoblast disease	0	0		0	--	0	--
Retained products of Conception	75	56	74.6667	18	24	1	1.33333	52.7	0.91
Placenta accrete	13	4	30.7692	7	53.8462	2	15.3846	345.6	0.95
Placenta praevia	63	56	88.8889	6	9.52381	1	1.5873	19.4	0.97
Postpartum hemorrhage	251	157	62.5498	88	35.0598	6	2.39044	93.1	0.53
Uterine atony	414	343	82.8502	66	15.942	5	1.20773	32.1	0.68
Uterine rupture	7	4	57.1429	3	42.8571	0	0	115.1	0.98
Infections
Chorioamnionitis	65	62	95.3846	1	1.53846	2	3.07692	7.5	0.98
Endometritis	43	38	88.3721	3	6.97674	2	4.65116	20.3	0.97
Other infections	325	312	96	9	2.76923	4	1.23077	6.8	0.94
Pneumonia	14	7	50	6	42.8571	1	7.14286	153.6	0.96
Pyelonephritis	55	52	94.5455	3	5.45455	0	0	8.9	0.98
Sepsis	127	102	80.315	21	16.5354	4	3.14961	37.6	0.88
Embolic complicatios
Pulmonary thromboembolism	2	1	50	0	0	1	50	155	0.99
Amniotic fluid embolism	1	0	0	1	100	0	0	infinite	0.99
Coagulation defects	12	4	33.3333	5	41.6667	3	25	308.6	0.96
Deep venous thrombosis	5	4	80	1	20	0	0	0	1
Other Disorders
Bilirubin total > 1.2 mg/dL	8	0	0	6	75	2	25	infinite	0.96
Diabetic ketoacidosis	3	3	100	0	0	0	0
Oliguria	13	5	38.4615	3	23.0769	5	38.4615	248.1	0.96
pH <7.3	9	0	0	5	55.5556	4	44.4444	infinite	0.95
Thyroid storm	0	0		0	--	0	--
